# Supplementary material for: The different fates of two Asian horseshoe crab species with different dispersal abilities
Source: Evol Appl. 2021 Jul 23;14(8):2124–33. doi: 10.1111/eva.13271 (PMC8372080; doi:10.1111/eva.13271)
Supplement: Supplementary file 1 — Supplementary Material [file EVA-14-2124-s003.txt]

#Code for Population Genomics of two horseshoe crab species across Singapore Straits
#Anything with a "#" in front is just information/notes, not part of the code

#Step 1: Demultiplexing using process_radtags in STACKS
process_radtags -1 [reads.1.fq.gz] -2 [reads.2.fq.gz] -o [output_folder] --renz_1 ecoRI --renz_2 mseI -b [barcode.txt] -i gzfastq -c -q -r --inline_null

#Step 2: Align to Reference using Borrows-Wheeler Aligner  
bwa mem -t 10 [reference_genome.fa] [reads.1.fq.gz] [reads.2.fq.gz] > [sample.sam]

#Step 3: Converting sam to bam using samtools (-q 20: skipped alignments with MAPQ smaller than 20)
samtools view -bSq 20 [sample.sam] > [sample.bam]

#Step 4: Sorting using samtools
samtools sort -m 4G -@ 20 [sample.bam] [path_to_folder/sorted]

#Step 5: SNP calling using ref_map.pl in STACKS
ref_map.pl --sample [path_to_folder/sorted] --popmap [popmap.txt] -o [path_to_folder/stacks] -X "populations: --verbose --plink" 
##2,720,972 SNPs called for C. rotundicauda 
##2,779,046 SNPs called for T. gigas
##output are [populations.plink.ped] and [populations.plink.map]

#Step 6: Filtering missing data using PLINK
#with 10% missing data
plink --file [populations.plink] --allow-extra-chr --geno 0.1 --recode --out [species1L]
##897,434 SNPs for C. rotundicauda
##515,876 SNPs for T. gigas
#with 0% missing data
plink --file [populations.plink] --allow-extra-chr --geno 0 --recode --out [species0L]
##116,670 SNPs for C. rotundicauda (dataset C0L)
##108,728 SNPs for T. gigas (dataset T0L)

#Step 7: Filtering linked loci using PLINK
plink --file [species1L] --allow-extra-chr --allow-no-sex --indep-pairwise 25 10 0.95
plink --file [species1L] --extract plink.prune.in --allow-extra-chr --recode vcf --out [species1]
##785,339 SNPs for C. rotundicauda (dataset C1)
##432,544 SNPs for T. gigas (dataset T1)

plink --file [species0L] --allow-extra-chr --allow-no-sex --indep-pairwise 25 10 0.95
plink --file [species0L] --extract plink.prune.in --allow-extra-chr --recode vcf --out [species0]
##104,252 SNPs for C. rotundicauda (dataset C0)
##94,013 SNPs for T. gigas (dataset T0)
