# Supplementary material for: The different fates of two Asian horseshoe crab species with different dispersal abilities
Source: Evol Appl. 2021 Jul 23;14(8):2124–33. doi: 10.1111/eva.13271 (PMC8372080; doi:10.1111/eva.13271)
Supplement: Supplementary file 5 — Table S1 [file EVA-14-2124-s007.xlsx]

## Sheet: Sheet1
Sample ID	Species	Latitude	Longitude	Sex	Location	Ho_0	He_0	N_0	F_0	Ho_1	He_1	N_1	F
CBA06	Carcinoscorpius rotundicauda	1.03403	104.467	Male	Kampung Gisi, Bintan Island, Indonesia	99687	99260	104252	0.08494	720168	713200	762756	0.1413
CBA07				Female		99935	99260	104252	0.1347	728967	724900	775192	0.08082
CBA08				Female		99748	99260	104252	0.09717	731730	728600	778806	0.06296
CBA09				Male		99664	99260	104252	0.08033	730139	726300	776608	0.07673
CBA10				Male		99730	99260	104252	0.09356	729873	725700	775906	0.08389
CBC01		1.18644	104.508	Unknown	Pengudang Beach, Bintan Island, Indonesia	100266	99260	104252	0.201	722535	712200	761631	0.2098
CBC02				Unknown		100056	99260	104252	0.1589	720492	709400	758746	0.2244
CBD01		0.978483	104.472	Male	Kampung Madong, Bintan Island, Indonesia	99814	99260	104252	0.1104	730265	726300	776695	0.07777
CBD02				Female		99939	99260	104252	0.1355	717647	711100	759998	0.1348
CBD03				Female		99779	99260	104252	0.1034	722902	717700	767563	0.1048
CBD04				Male		99687	99260	104252	0.08494	725600	720500	770109	0.1035
CBD05				Male		99640	99260	104252	0.07552	718373	711500	761048	0.1382
CCJ01		1.40616	103.993	Unknown	Chek Jawa, Singapore	99362	99260	104252	0.0198	721976	718800	768359	0.06363
CJA02		1.84445	104.147	Female	Sungai Sedili Kechil, Johor, Malaysia	99602	99260	104252	0.06791	707951	698800	747393	0.1884
CJI05		1.49844	104.046	Female	Tanjung Buai, Johor, Malaysia	99570	99260	104252	0.06149	725715	721600	771435	0.08313
CJK02		1.32588	103.44	Male	Kukup Ferry Terminal, Johor, Malaysia	99409	99260	104252	0.02922	683413	674100	721253	0.1975
CJK04				Female		99665	99260	104252	0.08053	719770	713700	763090	0.1232
CJK05				Female		99433	99260	104252	0.03403	719015	713900	763464	0.1031
CJK06				Female		99516	99260	104252	0.05067	720634	714700	764187	0.1202
CJK07				Female		99633	99260	104252	0.07412	716574	709200	758137	0.1508
CJK08				Female		99442	99260	104252	0.03583	718974	715700	765047	0.06671
CJL01		1.62348	103.975	Female	Sungai Johor Lama, Johor, Malaysia	99564	99260	104252	0.06029	719910	714300	763734	0.1143
CJL02				Female		99587	99260	104252	0.0649	719602	714900	764429	0.09511
CJO01		1.45966	103.706	Female	Jalan Sungai Temon Asli, Johor, Malaysia	99471	99260	104252	0.04165	723541	719600	769477	0.07924
CJO02				Female		99367	99260	104252	0.0208	697477	690500	738742	0.1447
CJO03				Female		99519	99260	104252	0.05127	724041	720500	770378	0.07161
CJO04				Male		99721	99260	104252	0.09176	700791	692900	739406	0.1694
CJO05				Male		99651	99260	104252	0.07773	711860	706600	754300	0.1108
CJP06		1.68339	103.095	Male	Jalan Kampung Punggur Laut Timur, Johor, Malaysia	99356	99260	104252	0.01859	729813	727900	778329	0.03716
CJP07				Female		99355	99260	104252	0.01839	727513	724400	774682	0.06159
CJP08				Female		99506	99260	104252	0.04866	727516	724400	774591	0.06296
CKA03		0.99105	103.425	Female	Sungai Raya, Karimunbesar Island , Indonesia	99343	99260	104252	0.01599	726025	725600	775745	0.009171
CKA04		1.00863	103.377	Female	Sungai Lakam, Karimunbesar Island , Indonesia	99443	99260	104252	0.03603	720280	717000	766823	0.06552
CKA05				Female		99306	99260	104252	0.008572	726795	726000	776306	0.01507
CKA06				Female		99254	99260	104252	-0.001852	726992	726900	777164	0.002151
CKA07		1.00434	103.416	Female	Sungai Lakam, Karimunbesar Island , Indonesia	99462	99260	104252	0.03984	717278	713100	762160	0.08538
CKA08				Male		99344	99260	104252	0.01619	726307	723800	773886	0.04982
CKA09				Female		99307	99260	104252	0.008772	718382	718000	767508	0.007962
CKA10				Female		99424	99260	104252	0.03222	728597	728200	778581	0.0082
CKA11				Male		99349	99260	104252	0.01719	727697	727500	777853	0.00473
CKB01		0.847886	103.359	Male	Gemuruh, Kundur Island, Indonesia	99294	99260	104252	0.006166	728419	728900	779269	-0.008684
CKB02				Male		99187	99260	104252	-0.01528	702996	696900	745585	0.1258
CKB03				Female		99320	99260	104252	0.01138	724492	723000	773034	0.02921
CKB04				Male		99261	99260	104252	-0.0004485	719887	717700	767281	0.04412
CKB05				Female		99447	99260	104252	0.03684	727628	726500	776703	0.02292
CKB06		0.889222	103.368	Male	Pantai Timun, Kundur Island, Indonesia	99289	99260	104252	0.005164	726233	725000	775213	0.02467
CKM01		1.43887	103.757	Female	Kranji Mudflat, Singapore	99516	99260	104252	0.05067	728988	726000	776378	0.05852
CKM02				Female		99590	99260	104252	0.0655	702300	695900	743463	0.134
CKM03				Female		99409	99260	104252	0.02922	693498	685300	733405	0.1696
CKM04				Female		99262	99260	104252	-0.0002481	724594	723100	773339	0.02925
CKM05				Male		99047	99260	104252	-0.04334	726401	726400	776752	0.0007647
CKM06				Female		99415	99260	104252	0.03042	725510	722200	772351	0.0665
CKM07				Male		99541	99260	104252	0.05568	711761	705000	753964	0.1378
CKM08				Juvenile		99543	99260	104252	0.05608	721674	716600	766177	0.1025
CKM09				Male		99157	99260	104252	-0.0213	725501	723200	773413	0.04666
CKM10				Female		99335	99260	104252	0.01438	726711	724600	774963	0.04166
CKM11				Female		99398	99260	104252	0.02701	726908	726200	776583	0.01496
CKM12				Female		99382	99260	104252	0.02381	727782	726300	776762	0.02913
CKM13				Male		99292	99260	104252	0.005765	726718	724400	774748	0.0453
CKM14				Male		99344	99260	104252	0.01619	726749	723900	774165	0.05588
CKM15				Male		99727	99260	104252	0.09296	706837	701100	748120	0.1217
CKM16				Male		99425	99260	104252	0.03243	699007	690800	738711	0.1707
CKM17				Female		99432	99260	104252	0.03383	705402	698200	746409	0.1499
CKM18				Male		99481	99260	104252	0.04365	648971	637700	682719	0.2497
CKM19				Female		99401	99260	104252	0.02761	659324	649000	694482	0.2271
CKM20				Male		99530	99260	104252	0.05347	673647	663000	709326	0.2292
CKM21				Female		99597	99260	104252	0.0669	696000	687600	735229	0.1762
CKM22				Male		99413	99260	104252	0.03002	701219	693700	741706	0.1571
CKM23				Female		99679	99260	104252	0.08334	654540	643400	688198	0.248
CKM24				Male		99277	99260	104252	0.002759	616148	605200	648268	0.2544
CKM25				Male		99501	99260	104252	0.04766	710184	703600	751962	0.1366
CKX02		0.940647	103.12	Male	Sungai Gayung, Rangsang Island, Indonesia	99339	99260	104252	0.01519	723408	721000	770868	0.04785
CKX03				Male		99120	99260	104252	-0.02871	724664	723900	774121	0.01528
CKX04				Male		99224	99260	104252	-0.007865	720610	716100	765727	0.09168
CKX05				Female		99341	99260	104252	0.01559	723630	720600	770575	0.06099
CKX06				Male		99392	99260	104252	0.02581	724293	722600	772417	0.03467
CKY05		0.802	103.342	Female	Pantai Ketapang, Kundur Island, Indonesia	99408	99260	104252	0.02902	712894	709300	758067	0.07398
CKY06				Female		99328	99260	104252	0.01298	722088	719400	769160	0.05449
CKY07				Male		99282	99260	104252	0.003761	724486	721400	771448	0.06141
CKY08				Female		99309	99260	104252	0.009173	726912	726000	776411	0.01723
CKY09				Female		99176	99260	104252	-0.01749	725630	722700	772836	0.05792
CLH01		1.39693	103.935	Male	Lorong Halus Jetty, Singapore	99366	99260	104252	0.0206	722467	720000	770024	0.04968
CLH02				Female		99302	99260	104252	0.00777	725180	722300	772387	0.05823
CLK01		1.43185	103.685	Unknow	Lim Chu Kang, Singapore	99493	99260	104252	0.04606	717764	715200	764659	0.05159
CLK02				Unknow		99449	99260	104252	0.03724	708458	702700	751290	0.1184
CLK03				Unknow		99382	99260	104252	0.02381	721781	719900	769509	0.03754
CLK04				Unknow		99404	99260	104252	0.02822	725905	723600	773632	0.04574
CMM01		1.44132	103.763	Unknow	Mandai Mudflat, Singapore	99682	99260	104252	0.08394	660892	650000	695717	0.2387
CMM02				Unknow		99506	99260	104252	0.04866	715702	710000	759351	0.115
CPR01		1.3819	103.954	Male	Pasir Ris, Singapore	99163	99260	104252	-0.02009	726656	724800	775089	0.03723
CPR07				Female		99479	99260	104252	0.04325	716170	710300	759538	0.1185
CPR08				Female		99482	99260	104252	0.04385	705361	698600	746667	0.1404
CQA01		1.02898	104.119	Female	Pulau Lenggong, Batam Island, Indonesia	99906	99260	104252	0.1288	444079	434800	469601	0.2662
CQA02				Male		99712	99260	104252	0.08995	711707	703500	752399	0.1681
CQA03				Male		99672	99260	104252	0.08194	717040	709400	758708	0.155
CQA04				Female		100000	99260	104252	0.1477	724409	717600	767288	0.1374
CQA05				Male		99704	99260	104252	0.08835	722630	716300	766070	0.1269
CQB01		1.15264	104.15	Female	Payung Beach, Batam Island, Indonesia	99568	99260	104252	0.06109	703690	695700	744387	0.1634
CQB02				Female		99889	99260	104252	0.1254	724651	716800	766492	0.1582
CQB03				Female		99950	99260	104252	0.1377	703780	693700	742141	0.208
CQB04				Female		99898	99260	104252	0.1272	730404	726200	776449	0.08419
CQC01		1.15144	103.993	Female	Lubuk Baja, Batam Island, Indonesia	99538	99260	104252	0.05508	727777	726000	776263	0.03564
CQC02				Female		99747	99260	104252	0.09697	727192	723700	773866	0.06948
CQC03				Female		99684	99260	104252	0.08434	729569	727800	778168	0.03554
CQC04				Male		99695	99260	104252	0.08655	690993	681700	729276	0.1956
CQC05				Female		99757	99260	104252	0.09897	716143	709100	758063	0.1439
CQD01		1.15473	104.083	Female	Kampung Terih, Batam Island, Indonesia	99791	99260	104252	0.1058	724762	719400	769089	0.1088
CQD02				Female		99732	99260	104252	0.09396	719984	714000	763490	0.1209
CQD03				Male		99770	99260	104252	0.1016	685213	675100	722268	0.2139
CQD04				Female		99715	99260	104252	0.09056	727947	724300	774531	0.07208
CQD05				Male		99662	99260	104252	0.07993	718465	711200	760622	0.1463
CQE01		0.997961	103.968	Male	Kampung Tua Dapur, Batam Island, Indonesia	99635	99260	104252	0.07452	728769	725500	775815	0.06541
CQE02				Male		99790	99260	104252	0.1056	729500	725600	775606	0.07876
CQE03				Female		99722	99260	104252	0.09196	683068	673200	720296	0.2098
CQE04				Female		99708	99260	104252	0.08915	716501	709600	758946	0.139
CQE05				Female		99666	99260	104252	0.08073	727741	723500	773650	0.08446
CQF01		0.802178	104.219	Male	Tanjung Banon, Rempang Island, Indonesia	99595	99260	104252	0.0665	728105	724600	774868	0.07005
CQF03				Female		99696	99260	104252	0.08675	728159	725500	775630	0.05282
CQF04				Male		99694	99260	104252	0.08635	730457	728300	778744	0.04296
CQZ01		1.10025	103.927	Male	Tanjung Riau, Batam Island, Indonesia	99669	99260	104252	0.08134	718102	711100	760526	0.1409
CQZ02				Female		99696	99260	104252	0.08675	718383	712400	761845	0.1215
CQZ03				Female		99750	99260	104252	0.09757	727140	723200	773276	0.07937
CQZ04				Female		99776	99260	104252	0.1028	729299	726100	776369	0.06398
CQZ05				Male		99628	99260	104252	0.07312	717044	710500	759934	0.1318
CSA05		0.838983	103.731	Male	Tanjung Sesup, Sugi Island, Indonesia	99509	99260	104252	0.04926	701415	694700	743279	0.138
CSA06				Female		99587	99260	104252	0.0649	723913	721100	771234	0.05552
CSA08				Female		99543	99260	104252	0.05608	730315	729600	779992	0.01511
CSA10				Female		99672	99260	104252	0.08194	724759	721200	771233	0.07179
CSA11				Male		99491	99260	104252	0.04566	728461	726800	777073	0.03269
CSB01		1.44441	103.736	Juvenile	Sungei Buloh, Singapore	100123	99260	104252	0.1723	715422	706500	754522	0.1858
CSB02				Juvenile		99695	99260	104252	0.08655	708695	701200	749657	0.1544
CSB03				Juvenile		99582	99260	104252	0.0639	654418	643800	689454	0.2328
CSB04				Juvenile		99597	99260	104252	0.0669	704841	697000	745139	0.1634
CSB05				Juvenile		99719	99260	104252	0.09136	716653	712600	760903	0.08338
CSB07				Juvenile		99421	99260	104252	0.03162	721816	717100	767056	0.09361
CSB08				Juvenile		99422	99260	104252	0.03182	720849	716100	765878	0.09556
CSB09				Male		99283	99260	104252	0.003961	724303	720400	770423	0.07889
CSB10				Female		99473	99260	104252	0.04205	728803	725900	776285	0.05718
CSB11				Male		99276	99260	104252	0.002558	728960	728700	779171	0.005729
CSB12				Juvenile		99492	99260	104252	0.04586	726482	723600	773817	0.05731
CSB13				Juvenile		99538	99260	104252	0.05508	712784	706800	756139	0.1205
CSB15				Male		99240	99260	104252	-0.004658	721989	717900	767864	0.08115
CSB16				Female		99296	99260	104252	0.006567	728707	726600	776958	0.04144
CSB17				Female		99378	99260	104252	0.023	726090	723100	773275	0.06026
CSB18				Male		99218	99260	104252	-0.009068	728208	727700	778227	0.009526
CSB19				Juvenile		99568	99260	104252	0.06109	664908	654400	700852	0.2255
CSB20				Juvenile		99605	99260	104252	0.06851	651383	640500	685305	0.243
CSB21				Female		99517	99260	104252	0.05087	720227	714600	764295	0.1127
CSB22				Male		99433	99260	104252	0.03403	729101	727900	778356	0.02351
CSB23				Female		99573	99260	104252	0.06209	700161	691100	738781	0.1897
CSB24				Female		99634	99260	104252	0.07432	720981	716900	765676	0.08426
CSB25				Male		99403	99260	104252	0.02802	721607	716400	766219	0.104
CSC01		0.7928	103.782	Female	Telunas Beach, Sugi Island, Indonesia	99599	99260	104252	0.0673	728636	726700	776991	0.03884
CSC02				Male		99390	99260	104252	0.02541	729675	727300	777742	0.04663
CSD01		0.795447	103.716	Female	Pulau Pau, Moro Island, Indonesia	99530	99260	104252	0.05347	721266	717500	766937	0.07659
CSD02				Female		99513	99260	104252	0.05006	728810	728400	778772	0.008502
CSD03				Male		99427	99260	104252	0.03283	725651	723500	773432	0.04326
CSD04				Female		99506	99260	104252	0.04866	728494	727900	778271	0.01151
CSD06				Male		99377	99260	104252	0.0228	728336	727900	778241	0.009356
CSD07				Male		99390	99260	104252	0.02541	725518	723800	774021	0.03447
CSM01		1.1996	103.756	Male	Semakau Island, Singapore	99722	99260	104252	0.09196	726596	721900	771891	0.09361
CSM02				Female		99734	99260	104252	0.09436	709536	703600	751078	0.1252
CSM03				Juvenile		99590	99260	104252	0.0655	718594	712000	761484	0.1332
CSM04				Juvenile		99603	99260	104252	0.06811	710951	704200	753238	0.1383
CSM05				Juvenile		99661	99260	104252	0.07973	729051	728000	778335	0.02169
CSM06				Male		99706	99260	104252	0.08875	730304	727100	777437	0.06423
CSM07				Juvenile		99515	99260	104252	0.05047	592024	582200	624808	0.2299
CUB01		1.40501	103.952	Male	Ubin Island, Singapore	99629	99260	104252	0.07332	730194	727200	776817	0.06042
CUB03				Male		99458	99260	104252	0.03904	723031	718500	767972	0.09207
CUB04				Male		100177	99260	104252	0.1832	549615	537400	572907	0.3431
CUB05				Female		99497	99260	104252	0.04686	721630	717400	766836	0.08571
CUB07				Male		99123	99260	104252	-0.02811	715028	710900	759919	0.08418
CUB08				Female		99471	99260	104252	0.04165	629755	619300	663852	0.234
CUB09				Male		99335	99260	104252	0.01438	719865	715900	765582	0.07927
CUB10				Female		99477	99260	104252	0.04285	717036	714300	763522	0.05566
CYS01		1.43528	103.865	Female	Yishun Dam, Singapore	99429	99260	104252	0.03323	705260	699000	748027	0.1281
CYS02				Female		99677	99260	104252	0.08294	714732	712200	760313	0.05284
CYS04				Male		99549	99260	104252	0.05728	715588	712300	760743	0.06778
CYS05				Male		99355	99260	104252	0.01839	723114	718800	768724	0.08633
CYS06				Female		99415	99260	104252	0.03042	718478	714700	763911	0.07655
CYS09				Male		99509	99260	104252	0.04926	718579	712900	761981	0.1154
CYS12				Male		99398	99260	104252	0.02701	711978	705200	753786	0.1398
CYS13				Male		99359	99260	104252	0.0192	726412	723200	773313	0.06426
CYS14				Male		99441	99260	104252	0.03563	700301	691400	739223	0.1868
CYS15				Male		99593	99260	104252	0.0661	725265	720700	770137	0.09214
CYS16				Female		99354	99260	104252	0.01819	726718	723400	773591	0.06617
CYS18				Female		99504	99260	104252	0.04826	664050	653900	699175	0.2234
CYS19				Male		99374	99260	104252	0.0222	697282	688200	736004	0.1903
TBA01	Tridentatus gigas	1.03403	104.467	Male	Kampung Gisi, Bintan Island, Indonesia	89440	89200	94013	0.04907	399801	398500	428203	0.0449
TBA02				Female		89327	89200	94013	0.02557	399991	399500	429302	0.01575
TBA03				Male		89234	89200	94013	0.006235	398782	397900	427761	0.02835
TBA04				Male		89388	89200	94013	0.03826	398387	396300	425879	0.07201
TBA05				Female		89367	89200	94013	0.03389	397104	394400	423971	0.09094
TBB01		1.02352	104.341	Male	Busung, Bintan Island, Indonesia	89253	89200	94013	0.01019	399045	399200	428932	-0.004458
TBB02				Female		89276	89200	94013	0.01497	399299	397700	427379	0.05407
TCB01		1.38026	104.008	Female	Changi Beach Park, Singapore	89387	89200	94013	0.03805	380861	376100	404887	0.1646
TCB02				Female		89291	89200	94013	0.01809	353917	348400	375945	0.1994
TCB03				Female		89233	89200	94013	0.006027	393014	389900	419085	0.1054
TCB04				Female		89846	89200	94013	0.1335	345034	340600	364884	0.182
TCB05				Female		89291	89200	94013	0.01809	393520	390900	420490	0.08832
TCB06				Female		89386	89200	94013	0.03784	390763	388900	417400	0.0656
TCB07				Female		89270	89200	94013	0.01372	382024	379600	408762	0.08354
TCB08				Female		89262	89200	94013	0.01206	397481	395500	425150	0.06768
TCB09				Female		89405	89200	94013	0.04179	380358	375300	403870	0.1778
TCB10				Male		89265	89200	94013	0.01268	347041	341800	369247	0.1901
TCB15				Female		89295	89200	94013	0.01892	400128	399200	428958	0.03261
TEC01		1.29237	103.917	Female	East Coast Park, Singapore	89458	89200	94013	0.05281	389932	386700	415969	0.11
TEC02				Male		89364	89200	94013	0.03327	314166	309700	335394	0.1749
TEC03				Female		89339	89200	94013	0.02807	395976	393700	423326	0.0772
TEC04				Male		89272	89200	94013	0.01414	382690	378800	407329	0.1373
TEC08				Female		89233	89200	94013	0.006027	400386	400000	429838	0.01277
TEC09				Male		89375	89200	94013	0.03556	393098	389800	419044	0.1126
TEC10				Female		89432	89200	94013	0.04741	355113	348900	376495	0.2242
TEC11				Male		89342	89200	94013	0.02869	390094	386300	415452	0.1301
TEC12				Male		89177	89200	94013	-0.005617	398675	397000	426725	0.05668
TEC13				Male		89286	89200	94013	0.01705	399942	397900	427593	0.06915
TIJ01		1.28283	103.658	Male	Jurong Island, Singapore	89213	89200	94013	0.001869	398462	396600	426381	0.06169
TIJ02				Female		89351	89200	94013	0.03056	399404	397900	427546	0.05208
TIJ03				Female		89429	89200	94013	0.04678	394024	390600	419992	0.1152
TIJ04				Male		89350	89200	94013	0.03036	390562	386600	415797	0.1356
TIJ05				Female		89313	89200	94013	0.02266	399846	397900	427716	0.06415
TIJ06				Male		89260	89200	94013	0.01164	395109	392700	422242	0.08157
TIJ07				Male		89360	89200	94013	0.03244	399158	397700	427473	0.04832
TIJ08				Female		89234	89200	94013	0.006235	397302	395400	425069	0.06296
TIJ09				Male		89365	89200	94013	0.03348	379460	375300	404065	0.1434
TIJ10				Female		89406	89200	94013	0.042	389606	385800	414971	0.1304
TIJ11				Male		89431	89200	94013	0.0472	399970	397700	427364	0.07529
TJA01		1.84445	104.147	Female	Sungai Sedili Kechil, Johor, Malaysia	89482	89200	94013	0.05781	394249	391100	420209	0.108
TJA03				Female		89252	89200	94013	0.009978	397139	394800	424080	0.0814
TJA04				Unknown		89303	89200	94013	0.02058	389759	385700	414792	0.1408
TJB01		1.45408	104.063	Female	Tanjung Belungkor, Johor, Malaysia	89606	89200	94013	0.08359	393955	391900	420565	0.07218
TJE01		1.53211	104.028	Female	Jalan Kong Kong, Johor, Malaysia	89489	89200	94013	0.05926	389602	386700	414897	0.1044
TJI01		1.49844	104.046	Female	Tanjung Buai, Johor, Malaysia	89369	89200	94013	0.03431	395054	392900	421917	0.07501
TJI02				Female		89310	89200	94013	0.02204	399740	398600	428241	0.03773
TJI03				Female		89325	89200	94013	0.02516	390736	387100	416249	0.126
TJI04				Female		89367	89200	94013	0.03389	398790	397500	427039	0.04219
TJJ01		1.93109	104.117	Female	Sungai Sedili Besar, Johor, Malaysia	89333	89200	94013	0.02682	398473	396600	426167	0.06214
TJJ02				Female		89595	89200	94013	0.0813	387232	383600	411368	0.1323
TJJ03				Female		89308	89200	94013	0.02162	398581	396800	426277	0.05991
TJJ04				Female		89422	89200	94013	0.04533	400069	398600	428220	0.04991
TJJ05				Female		89222	89200	94013	0.00374	391521	387900	417181	0.124
TJK01		1.32588	103.44	Male	Kukup Ferry Terminal, Johor, Malaysia	89569	89200	94013	0.0759	394740	391600	420615	0.1093
TJK03				Female		89263	89200	94013	0.01227	396463	393800	423174	0.09193
TJL03		1.62348	103.975	Male	Sungai Johor Lama, Johor, Malaysia	89566	89200	94013	0.07527	391485	389000	417377	0.08711
TJL04				Female		89379	89200	94013	0.03639	382464	377700	406579	0.1655
TJL05				Male		89436	89200	94013	0.04824	399292	397800	427344	0.05024
TJL06				Male		89391	89200	94013	0.03888	395297	391600	420933	0.1275
TJL07				Male		89495	89200	94013	0.06051	398793	396500	426016	0.07671
TJM01		1.46805	103.866	Female	Sungai Masai, Johor, Malaysia	89472	89200	94013	0.05573	400229	398300	427671	0.06467
TJM02				Female		89252	89200	94013	0.009978	400085	398900	428515	0.04089
TJM03				Female		89410	89200	94013	0.04283	399151	397400	426894	0.06066
TJM04				Female		89352	89200	94013	0.03077	395696	392200	421417	0.1205
TJM05				Female		89562	89200	94013	0.07444	395723	393000	422141	0.09251
TJP01		1.68339	103.095	Female	Jalan Kampung Punggur Laut Timur, Johor, Malaysia	89330	89200	94013	0.0262	394733	392100	421271	0.09043
TJP02				Female		89635	89200	94013	0.08962	393803	391700	420413	0.07374
TJP03				Female		89219	89200	94013	0.003116	394643	392400	421584	0.07539
TJP04				Female		89196	89200	94013	-0.001666	398319	397100	426660	0.04027
TJP05				Female		89666	89200	94013	0.09607	393720	391000	419552	0.09606
TJS01		1.34691	104.217	Male	Sungai Kapal, Bandar Penawar, Johor, Malaysia	89312	89200	94013	0.02246	398965	398200	427941	0.02529
TJS02				Male		89414	89200	94013	0.04367	398960	397300	426952	0.05557
TJS03				Male		89326	89200	94013	0.02537	399537	398300	428011	0.04075
TJS04				Male		89291	89200	94013	0.01809	393670	392600	421625	0.03567
TJS05				Male		89361	89200	94013	0.03264	399800	398600	428222	0.04169
TJU01		1.42519	103.96	Female	Jalan Tanjong Puteri, Johor, Malaysia	89363	89200	94013	0.03306	386931	382700	411797	0.145
TJW01		1.43649	104.288	Female	Sungai Punggai, Bandar Penawar, Johor, Malaysia	89361	89200	94013	0.03264	390759	387300	416120	0.1211
TJW02				Female		89395	89200	94013	0.03971	393575	390000	419373	0.1214
TJW03				Female		89330	89200	94013	0.0262	386880	382900	411972	0.1382
TJW04				Female		89269	89200	94013	0.01351	394585	391600	420776	0.1035
TJW05				Female		89171	89200	94013	-0.006865	395800	393100	422390	0.0919
TKA01		0.99105	103.425	Female	Sungai Lakam, Karimunbesar Island, Indonesia	89190	89200	94013	-0.002914	396592	395900	425277	0.02407
TKA02				Male		89266	89200	94013	0.01289	399771	399500	429273	0.009509
TKX01		0.940647	103.12	Male	Sungai Gayung, Rangsang Island, Indonesia	89293	89200	94013	0.0185	400031	399200	429103	0.0278
TKX07				Male		89325	89200	94013	0.02516	395875	395000	424317	0.02984
TKY01		0.889222	103.368	Female	Gemuruh, Kundur Island, Indonesia	89261	89200	94013	0.01185	397347	396900	426399	0.01598
TKY02				Male		89281	89200	94013	0.01601	398938	398600	428349	0.01164
TKY03				Male		89258	89200	94013	0.01123	400413	399300	429120	0.0368
TKY04				Male		89261	89200	94013	0.01185	399524	400000	429810	-0.0158
TKZ01		0.847886	103.359	Female	Pantai Timun, Kundur Island, Indonesia	89268	89200	94013	0.01331	400238	399900	429704	0.01136
TLH01		1.39693	103.935	Male	Lorong Halus Jetty, Singapore	89668	89200	94013	0.09648	378642	374000	400991	0.1727
TLH02				Juvenile		89409	89200	94013	0.04263	339108	333900	360759	0.1935
TLH03				Male		89260	89200	94013	0.01164	386350	383200	412175	0.1075
TLH04				Male		89401	89200	94013	0.04096	399911	398800	428606	0.03753
TLH05				Male		89432	89200	94013	0.04741	393164	389700	418799	0.1186
TLH06				Juvenile		89326	89200	94013	0.02537	385112	380200	409021	0.1692
TLH07				Male		89615	89200	94013	0.08546	391979	389700	418110	0.07921
TLH08				Male		89363	89200	94013	0.03306	340616	335100	362153	0.2025
TPG01		1.42418	103.91	Male	Punggol jetty, Singapore	89627	89200	94013	0.08796	394281	391800	420595	0.08475
TPG02				Female		89273	89200	94013	0.01435	399432	397800	427498	0.05616
TPR05		1.3819	103.954	Female	Pasir Ris Park, Singapore	89376	89200	94013	0.03576	383659	380200	409238	0.119
TQF02		0.802178	104.219	Female	Tanjung Banon, Rempang Island, Indonesia	89313	89200	94013	0.02266	399484	397900	427570	0.05458
TQF05				Female		89308	89200	94013	0.02162	399944	399400	429214	0.01824
TQF06				Male		89273	89200	94013	0.01435	391027	387700	416909	0.1145
TQF07				Male		89200	89200	94013	-0.0008347	386572	383300	412423	0.111
TQF08				Female		89209	89200	94013	0.001037	393591	391100	420589	0.08435
TUB02		1.40501	103.952	Female	Ubin Island, Singapore	89501	89200	94013	0.06176	282553	278600	302688	0.165
TUB06				Female		89292	89200	94013	0.0183	360468	356400	384055	0.1475
TYS01		1.43528	103.865	Male	Yishun Dam, Singapore	89483	89200	94013	0.05801	382877	377800	406439	0.177
TYS02				Male		89245	89200	94013	0.008523	344808	339700	367084	0.1859
TYS04				Female		89527	89200	94013	0.06716	376711	370900	399332	0.2038
TYS07				Male		89220	89200	94013	0.003324	386066	382600	411718	0.1194
TYS08				Male		89259	89200	94013	0.01143	378522	374500	403299	0.141
TYS10				Female		89401	89200	94013	0.04096	309502	304200	329832	0.2084
TYS11				Male		89412	89200	94013	0.04325	393382	389300	418375	0.1405
TYS15				Male		89369	89200	94013	0.03431	311549	306700	332354	0.1875
