# Supplementary material for: The different fates of two Asian horseshoe crab species with different dispersal abilities
Source: Evol Appl. 2021 Jul 23;14(8):2124–33. doi: 10.1111/eva.13271 (PMC8372080; doi:10.1111/eva.13271)
Supplement: Supplementary file 6 — Table S2 [file EVA-14-2124-s006.xlsx]

## Sheet: Sheet1
Datasets	Source	Degree of freedom	Sum of squares	Mean squares	Sigma	Percentage of total variation
CR0	Between sites	32	98341.6	3073.18	47.0747	0.0188
	Within site	155	395415	2551.07	94.3347	0.0377
	Within samples	188	444130	2362.4	2362.4	0.9435
CR1	Between sites	32	1049977	32811.8	533.109	0.021
	Within site	155	4169348	26899	1998.83	0.0786
	Within samples	188	4305454	22901.3	22901.4	0.9004
TG0	Between sites	26	65074.6	2502.87	-0.0380595	0
	Within site	89	222784	2503.19	87.8703	0.0364
	Within samples	116	269984	2327.45	2327.45	0.9636
TG1	Between sites	26	433717	16681.4	-16.3448	-0.0011
	Within site	89	1.49691e+06	16819.2	1549.93	0.1016
	Within samples	116	1.59145e+06	13719.4	13719.4	0.8995
