# Supplementary material for: The different fates of two Asian horseshoe crab species with different dispersal abilities
Source: Evol Appl. 2021 Jul 23;14(8):2124–33. doi: 10.1111/eva.13271 (PMC8372080; doi:10.1111/eva.13271)
Supplement: Supplementary file 7 — Table S3 [file EVA-14-2124-s002.xlsx]

## Sheet: Sheet1
Dataset	ID1	ID2	Probability of sharing zero Identity-By-Descent	Probability of sharing one Identity-By-Descent	Number of iterations	kinship
CR1	CBC01	CBC02	0.680639	0.242432	811	0.0990724
	CBD01	CBA09	0.876871	0.0847045	1000	0.0403886
	CBD04	CBA10	0.881286	0.077205	1000	0.0400558
	CBD02	CBA08	0.886183	0.0716594	1000	0.0389937
	CBA06	CBD05	0.892329	0.0601549	1000	0.0387966
	CBA07	CBA08	0.889354	0.0708089	1000	0.037621
	CSB17	CSB22	0.878611	0.0931596	1000	0.0374048
	CBA09	CBA10	0.888238	0.0745613	1000	0.0372409
	CBD03	CBA07	0.894551	0.0619541	1000	0.0372358
	CBD01	CBD04	0.888416	0.0749598	1000	0.0370521
	CBA10	CBA08	0.887068	0.0785966	1000	0.0368167
	CBD01	CBA10	0.887402	0.0788271	1000	0.0365924
	CQB02	CQB03	0.909036	0.0362147	1000	0.0364282
	CBD01	CBA08	0.885285	0.0842429	1000	0.0362969
	CBD04	CBA09	0.888833	0.0778897	1000	0.0361112
	CSM04	CSM07	0.893617	0.0686054	1000	0.0360401
	CBD05	CBA09	0.894599	0.0672087	1000	0.0358982
	CBD03	CBA08	0.90123	0.0540922	1000	0.0358621
	CQB03	CQB04	0.891065	0.0750754	1000	0.0356985
	CBA06	CBA10	0.897268	0.0637445	1000	0.0354297
	CBD03	CBD04	0.895543	0.0672515	1000	0.0354156
	CBD01	CBD05	0.900535	0.0587242	1000	0.0350512
	CBA09	CBA07	0.891312	0.0773717	1000	0.0350011
	CBD02	CBA10	0.90123	0.0584024	1000	0.0347843
	CBD01	CBD02	0.896166	0.0687852	1000	0.0347208
	CSM01	CSM03	0.885308	0.0915235	1000	0.034465
	CBD01	CBA07	0.89761	0.0677995	1000	0.0342451
	CBA06	CBA08	0.89858	0.0661499	1000	0.0341727
	CBA06	CBD04	0.906705	0.0501445	1000	0.0341116
	CBA06	CBD01	0.902284	0.0593135	1000	0.0340295
	CBD01	CBD03	0.900516	0.0630359	1000	0.0339828
	CBD05	CBA08	0.895578	0.0730984	1000	0.0339364
	CBD05	CBA10	0.9036	0.057445	1000	0.0338388
	CBD02	CBA07	0.911887	0.0422082	1000	0.0335047
	CBD04	CBD05	0.905488	0.0551483	1000	0.0334687
	CBD02	CBD03	0.917082	0.0322128	1000	0.0334059
	CBA06	CBA09	0.909266	0.0482832	1000	0.0332961
	CBA06	CBD02	0.906637	0.0543146	1000	0.0331028
	CBA06	CBD03	0.898306	0.0710714	1000	0.0330793
	CBD03	CBA10	0.898627	0.070712	1000	0.0330087
	CBD05	CBA07	0.899219	0.0697024	1000	0.0329649
	CBD02	CBA09	0.908659	0.0512677	1000	0.0328536
	CBD02	CBD04	0.907528	0.0543071	1000	0.0326594
CR0	CBC01	CBC02	0.589741	0.357017	994	0.115875
	CQB03	CQB04	0.829206	0.149534	1000	0.0480132
	CBD02	CBA08	0.857974	0.114953	1000	0.0422749
	CSM01	CSM03	0.860337	0.11328	1000	0.0415117
	CBD03	CBD04	0.878731	0.0769331	1000	0.0414011
	CBD01	CBD04	0.873147	0.0903061	1000	0.0408501
	CBD05	CBA07	0.861184	0.11441	1000	0.0408054
	CBD04	CBA10	0.873379	0.0909684	1000	0.0405685
	CSM04	CSM07	0.860254	0.118696	1000	0.0401988
	CBA06	CBA10	0.866645	0.108686	1000	0.0395057
	CBD01	CBD03	0.873507	0.0951071	1000	0.0394698
	CBA06	CBA07	0.888207	0.0665752	1000	0.0392526
	CBD03	CBA10	0.87937	0.0845956	1000	0.039166
	CBD01	CBA10	0.866084	0.112362	1000	0.0388675
	CBD01	CBA08	0.880351	0.08448	1000	0.0387044
	CQB02	CQB03	0.882409	0.0809737	1000	0.0385518
	CSM01	CSM05	0.893399	0.0592892	1000	0.0384782
	CBA06	CBD04	0.863001	0.120168	1000	0.0384577
	CBD01	CBD02	0.877317	0.0944188	1000	0.0377367
	CBD05	CBA08	0.863222	0.122739	1000	0.0377043
	CBA06	CBD03	0.86992	0.109638	1000	0.0376308
	CBA09	CBA10	0.880715	0.0881211	1000	0.0376121
	CBD02	CBD04	0.880623	0.0883343	1000	0.0376047
	CBD03	CBA08	0.90801	0.0352057	1000	0.0371935
	CBD01	CBA09	0.890513	0.0717886	1000	0.0367962
	CBA10	CBA08	0.8872	0.0790544	1000	0.0366366
	CBD05	CBA09	0.881886	0.0906289	1000	0.0364
	CSM03	CSM05	0.884781	0.0849564	1000	0.0363703
	CJI05	CUB05	0.916432	0.0224243	662	0.0361782
	CBD02	CBA09	0.890386	0.0767237	1000	0.0356259
	CBA09	CBA07	0.894055	0.0699241	1000	0.0354913
	CSB17	CSB22	0.880887	0.0971297	1000	0.0352739
	CQB02	CQB04	0.88779	0.0836734	1000	0.0351865
	CBA06	CBD05	0.885979	0.0876072	1000	0.0351086
	CBD02	CBD03	0.917256	0.025635	1000	0.0349635
	CBD04	CBA09	0.894178	0.0721637	1000	0.0348701
	CBD03	CBA07	0.882798	0.0962318	1000	0.0345429
	CQF04	CBA09	0.904568	0.0559603	1000	0.033726
	CBD02	CBD05	0.881707	0.102251	1000	0.0335837
	CBA07	CBA08	0.905856	0.0544342	1000	0.0334635
	CBD01	CBA07	0.906148	0.0541022	1000	0.0334005
	CBA06	CBA08	0.913835	0.0389891	1000	0.0333354
	CBD02	CBA10	0.898185	0.070946	1000	0.0331709
	CBD03	CBA09	0.91268	0.042904	1000	0.0329339
