# Supplementary material for: The different fates of two Asian horseshoe crab species with different dispersal abilities
Source: Evol Appl. 2021 Jul 23;14(8):2124–33. doi: 10.1111/eva.13271 (PMC8372080; doi:10.1111/eva.13271)
Supplement: Supplementary file 8 — Table S4 [file EVA-14-2124-s004.xlsx]

## Sheet: Sheet1
K	C0	C1	T0	T1
1	0.15135	0.18712	0.17295	0.21405
2	0.15502	0.19137	0.19265	0.23535
3	0.16616	0.20388	0.20816	0.25398
4	0.17768	0.21411	0.22257	0.27085
5	0.18694	0.22741	0.23413	0.28562
6	0.19521	0.23725	0.24566	0.29891
7	0.20284	0.24759	0.25476	0.31183
8	0.21028	0.25613	0.26412	0.32335
9	0.21588	0.26547	0.27301	0.33565
10	0.22453	0.27291	0.28132	0.34695
11	0.22979	0.28066	0.28776	0.35667
12	0.23599	0.28845	0.2954	0.3672
13	0.2411	0.29464	0.30195	0.37694
14	0.24957	0.30554	0.30617	0.38535
15	0.25268	0.3065	0.31293	0.39623
